# Supplementary material for: Association between Androgen Deprivation Therapy and Risk of Dementia in Men with Prostate Cancer
Source: Cancers (Basel). 2021 Jul 31;13(15):3861. doi: 10.3390/cancers13153861 (PMC8345520; doi:10.3390/cancers13153861)
Supplement: Supplementary file 1 [file cancers-13-03861-s001.zip]

Archive with 1 entries (1 files):
- cancers-1287180-supplementary.pdf
